# Supplementary material for: Cellulamides: A New Family of Marine-Sourced Linear Peptides from the Underexplored Cellulosimicrobium Genus
Source: Mar Drugs. 2024 Jun 11;22(6):268. doi: 10.3390/md22060268 (PMC11204466; doi:10.3390/md22060268)
Supplement: Supplementary file 1 [file marinedrugs-22-00268-s001.zip]

Archive with 1 entries (1 files):
- marinedrugs-3025384-supplementary.pdf
